# Supplementary material for: Prospective Validation of Facial Nerve Monitoring to Prevent Nerve Damage During Robotic Drilling
Source: Front Surg. 2019 Oct 1;6:58. doi: 10.3389/fsurg.2019.00058 (PMC6781655; doi:10.3389/fsurg.2019.00058)
Supplement: Supplementary Data Sheet 1 — Overview of recorded electromyography data showing CMAP responses to the stimulation intensity ramp at each measurement point for the monopolar stimulation. A graph with maximum CMAP responses of monopolar stimulation for each trajectory is depicted. A Summary report (Subject 1, 2, 3.docx) of CMAP responses (for monopolar stimulation) in trajectories with potential FN damage are presented. Data sets of bipolar stimulation can be shared if the reader is interested (see Data Availability Statement). [file Data_Sheet_1.ZIP]

Archive with 384 entries (373 files):
- Analysis_EMG_Amplitude_Changes/
- Analysis_EMG_Amplitude_Changes/Subject 1.docx
- __MACOSX/
- __MACOSX/Analysis_EMG_Amplitude_Changes/
- __MACOSX/Analysis_EMG_Amplitude_Changes/._Subject 1.docx
- Analysis_EMG_Amplitude_Changes/.DS_Store
- __MACOSX/Analysis_EMG_Amplitude_Changes/._.DS_Store
- Analysis_EMG_Amplitude_Changes/EMGAmp_OutputData/
- Analysis_EMG_Amplitude_Changes/EMGAmp_OutputData/.DS_Store
- __MACOSX/Analysis_EMG_Amplitude_Changes/EMGAmp_OutputData/
- __MACOSX/Analysis_EMG_Amplitude_Changes/EMGAmp_OutputData/._.DS_Store
- Analysis_EMG_Amplitude_Changes/EMGAmp_OutputData/Subject2/
- Analysis_EMG_Amplitude_Changes/EMGAmp_OutputData/Subject2/Subject2_Traj4_AllPoints_EMG_CH2.png
- __MACOSX/Analysis_EMG_Amplitude_Changes/EMGAmp_OutputData/Subject2/
- __MACOSX/Analysis_EMG_Amplitude_Changes/EMGAmp_OutputData/Subject2/._Subject2_Traj4_AllPoints_EMG_CH2.png
- Analysis_EMG_Amplitude_Changes/EMGAmp_OutputData/Subject2/Subject2_Traj0_Point4_EMGepochs.png
- __MACOSX/Analysis_EMG_Amplitude_Changes/EMGAmp_OutputData/Subject2/._Subject2_Traj0_Point4_EMGepochs.png
- Analysis_EMG_Amplitude_Changes/EMGAmp_OutputData/Subject2/Subject2_Traj5_Point4_EMGepochs.png
- __MACOSX/Analysis_EMG_Amplitude_Changes/EMGAmp_OutputData/Subject2/._Subject2_Traj5_Point4_EMGepochs.png
- Analysis_EMG_Amplitude_Changes/EMGAmp_OutputData/Subject2/Subject2_Traj6_Point1_EMGepochs.png
- __MACOSX/Analysis_EMG_Amplitude_Changes/EMGAmp_OutputData/Subject2/._Subject2_Traj6_Point1_EMGepochs.png
- Analysis_EMG_Amplitude_Changes/EMGAmp_OutputData/Subject2/Subject2_Traj3_Point5_EMGepochs.png
- __MACOSX/Analysis_EMG_Amplitude_Changes/EMGAmp_OutputData/Subject2/._Subject2_Traj3_Point5_EMGepochs.png
- Analysis_EMG_Amplitude_Changes/EMGAmp_OutputData/Subject2/Subject2_Traj4_AllPoints_EMG_CH1.png
- __MACOSX/Analysis_EMG_Amplitude_Changes/EMGAmp_OutputData/Subject2/._Subject2_Traj4_AllPoints_EMG_CH1.png
- Analysis_EMG_Amplitude_Changes/EMGAmp_OutputData/Subject2/Subject2_Traj3_Point1_EMGepochs.png
- __MACOSX/Analysis_EMG_Amplitude_Changes/EMGAmp_OutputData/Subject2/._Subject2_Traj3_Point1_EMGepochs.png
- Analysis_EMG_Amplitude_Changes/EMGAmp_OutputData/Subject2/Subject2_Traj6_Point2_EMGepochs.png
- __MACOSX/Analysis_EMG_Amplitude_Changes/EMGAmp_OutputData/Subject2/._Subject2_Traj6_Point2_EMGepochs.png
- Analysis_EMG_Amplitude_Changes/EMGAmp_OutputData/Subject2/Subject2_Traj3_Point2_EMGepochs.png
- __MACOSX/Analysis_EMG_Amplitude_Changes/EMGAmp_OutputData/Subject2/._Subject2_Traj3_Point2_EMGepochs.png
- Analysis_EMG_Amplitude_Changes/EMGAmp_OutputData/Subject2/Subject2_Traj6_AllPoints_EMG_CH2.png
- __MACOSX/Analysis_EMG_Amplitude_Changes/EMGAmp_OutputData/Subject2/._Subject2_Traj6_AllPoints_EMG_CH2.png
- Analysis_EMG_Amplitude_Changes/EMGAmp_OutputData/Subject2/Subject2_Traj5_Point3_EMGepochs.png
- __MACOSX/Analysis_EMG_Amplitude_Changes/EMGAmp_OutputData/Subject2/._Subject2_Traj5_Point3_EMGepochs.png
- Analysis_EMG_Amplitude_Changes/EMGAmp_OutputData/Subject2/Subject2_Traj1_Vpkk.png
- __MACOSX/Analysis_EMG_Amplitude_Changes/EMGAmp_OutputData/Subject2/._Subject2_Traj1_Vpkk.png
- Analysis_EMG_Amplitude_Changes/EMGAmp_OutputData/Subject2/Subject2_Traj0_Vpkk.png
- __MACOSX/Analysis_EMG_Amplitude_Changes/EMGAmp_OutputData/Subject2/._Subject2_Traj0_Vpkk.png
- Analysis_EMG_Amplitude_Changes/EMGAmp_OutputData/Subject2/Subject2_Traj6_AllPoints_EMG_CH1.png
- __MACOSX/Analysis_EMG_Amplitude_Changes/EMGAmp_OutputData/Subject2/._Subject2_Traj6_AllPoints_EMG_CH1.png
- Analysis_EMG_Amplitude_Changes/EMGAmp_OutputData/Subject2/Subject2_Traj0_Point3_EMGepochs.png
- __MACOSX/Analysis_EMG_Amplitude_Changes/EMGAmp_OutputData/Subject2/._Subject2_Traj0_Point3_EMGepochs.png
- Analysis_EMG_Amplitude_Changes/EMGAmp_OutputData/Subject2/Subject2_Traj0_AllPoints_EMG_CH1.png
- __MACOSX/Analysis_EMG_Amplitude_Changes/EMGAmp_OutputData/Subject2/._Subject2_Traj0_AllPoints_EMG_CH1.png
- Analysis_EMG_Amplitude_Changes/EMGAmp_OutputData/Subject2/Subject2_Traj7_Point1_EMGepochs.png
- __MACOSX/Analysis_EMG_Amplitude_Changes/EMGAmp_OutputData/Subject2/._Subject2_Traj7_Point1_EMGepochs.png
- Analysis_EMG_Amplitude_Changes/EMGAmp_OutputData/Subject2/Subject2_Traj2_Point5_EMGepochs.png
- __MACOSX/Analysis_EMG_Amplitude_Changes/EMGAmp_OutputData/Subject2/._Subject2_Traj2_Point5_EMGepochs.png
- Analysis_EMG_Amplitude_Changes/EMGAmp_OutputData/Subject2/Subject2_Traj2_Point1_EMGepochs.png
- __MACOSX/Analysis_EMG_Amplitude_Changes/EMGAmp_OutputData/Subject2/._Subject2_Traj2_Point1_EMGepochs.png
- Analysis_EMG_Amplitude_Changes/EMGAmp_OutputData/Subject2/Subject2_Traj0_AllPoints_EMG_CH2.png
- __MACOSX/Analysis_EMG_Amplitude_Changes/EMGAmp_OutputData/Subject2/._Subject2_Traj0_AllPoints_EMG_CH2.png
- Analysis_EMG_Amplitude_Changes/EMGAmp_OutputData/Subject2/Subject2_Traj6_Vpkk.png
- __MACOSX/Analysis_EMG_Amplitude_Changes/EMGAmp_OutputData/Subject2/._Subject2_Traj6_Vpkk.png
- Analysis_EMG_Amplitude_Changes/EMGAmp_OutputData/Subject2/Subject2_Traj4_Point4_EMGepochs.png
- __MACOSX/Analysis_EMG_Amplitude_Changes/EMGAmp_OutputData/Subject2/._Subject2_Traj4_Point4_EMGepochs.png
- Analysis_EMG_Amplitude_Changes/EMGAmp_OutputData/Subject2/Subject2_Traj7_Vpkk.png
- __MACOSX/Analysis_EMG_Amplitude_Changes/EMGAmp_OutputData/Subject2/._Subject2_Traj7_Vpkk.png
- Analysis_EMG_Amplitude_Changes/EMGAmp_OutputData/Subject2/Subject2_Traj4_Point3_EMGepochs.png
- __MACOSX/Analysis_EMG_Amplitude_Changes/EMGAmp_OutputData/Subject2/._Subject2_Traj4_Point3_EMGepochs.png
- Analysis_EMG_Amplitude_Changes/EMGAmp_OutputData/Subject2/Subject2_Traj1_Point3_EMGepochs.png
- __MACOSX/Analysis_EMG_Amplitude_Changes/EMGAmp_OutputData/Subject2/._Subject2_Traj1_Point3_EMGepochs.png
- Analysis_EMG_Amplitude_Changes/EMGAmp_OutputData/Subject2/Subject2_Traj2_AllPoints_EMG_CH1.png
- __MACOSX/Analysis_EMG_Amplitude_Changes/EMGAmp_OutputData/Subject2/._Subject2_Traj2_AllPoints_EMG_CH1.png
- Analysis_EMG_Amplitude_Changes/EMGAmp_OutputData/Subject2/Subject2_Traj7_Point2_EMGepochs.png
- __MACOSX/Analysis_EMG_Amplitude_Changes/EMGAmp_OutputData/Subject2/._Subject2_Traj7_Point2_EMGepochs.png
- Analysis_EMG_Amplitude_Changes/EMGAmp_OutputData/Subject2/Subject2_Traj2_AllPoints_EMG_CH2.png
- __MACOSX/Analysis_EMG_Amplitude_Changes/EMGAmp_OutputData/Subject2/._Subject2_Traj2_AllPoints_EMG_CH2.png
- Analysis_EMG_Amplitude_Changes/EMGAmp_OutputData/Subject2/Subject2_Traj2_Point2_EMGepochs.png
- __MACOSX/Analysis_EMG_Amplitude_Changes/EMGAmp_OutputData/Subject2/._Subject2_Traj2_Point2_EMGepochs.png
- Analysis_EMG_Amplitude_Changes/EMGAmp_OutputData/Subject2/Subject2_Traj1_Point2_EMGepochs.png
- __MACOSX/Analysis_EMG_Amplitude_Changes/EMGAmp_OutputData/Subject2/._Subject2_Traj1_Point2_EMGepochs.png
- Analysis_EMG_Amplitude_Changes/EMGAmp_OutputData/Subject2/Subject2_Traj5_AllPoints_EMG_CH1.png
- __MACOSX/Analysis_EMG_Amplitude_Changes/EMGAmp_OutputData/Subject2/._Subject2_Traj5_AllPoints_EMG_CH1.png
- Analysis_EMG_Amplitude_Changes/EMGAmp_OutputData/Subject2/Subject2_Traj2_Vpkk.png
- __MACOSX/Analysis_EMG_Amplitude_Changes/EMGAmp_OutputData/Subject2/._Subject2_Traj2_Vpkk.png
- Analysis_EMG_Amplitude_Changes/EMGAmp_OutputData/Subject2/Subject2_Traj3_Vpkk.png
- __MACOSX/Analysis_EMG_Amplitude_Changes/EMGAmp_OutputData/Subject2/._Subject2_Traj3_Vpkk.png
- Analysis_EMG_Amplitude_Changes/EMGAmp_OutputData/Subject2/Subject2_Traj4_Point2_EMGepochs.png
- __MACOSX/Analysis_EMG_Amplitude_Changes/EMGAmp_OutputData/Subject2/._Subject2_Traj4_Point2_EMGepochs.png
- Analysis_EMG_Amplitude_Changes/EMGAmp_OutputData/Subject2/Subject2_Traj2_Point3_EMGepochs.png
- __MACOSX/Analysis_EMG_Amplitude_Changes/EMGAmp_OutputData/Subject2/._Subject2_Traj2_Point3_EMGepochs.png
- Analysis_EMG_Amplitude_Changes/EMGAmp_OutputData/Subject2/Subject2_Traj5_AllPoints_EMG_CH2.png
- __MACOSX/Analysis_EMG_Amplitude_Changes/EMGAmp_OutputData/Subject2/._Subject2_Traj5_AllPoints_EMG_CH2.png
- Analysis_EMG_Amplitude_Changes/EMGAmp_OutputData/Subject2/Subject2_Traj7_Point3_EMGepochs.png
- __MACOSX/Analysis_EMG_Amplitude_Changes/EMGAmp_OutputData/Subject2/._Subject2_Traj7_Point3_EMGepochs.png
- Analysis_EMG_Amplitude_Changes/EMGAmp_OutputData/Subject2/Subject2_Traj2_Point4_EMGepochs.png
- __MACOSX/Analysis_EMG_Amplitude_Changes/EMGAmp_OutputData/Subject2/._Subject2_Traj2_Point4_EMGepochs.png
- Analysis_EMG_Amplitude_Changes/EMGAmp_OutputData/Subject2/Subject2_Traj7_AllPoints_EMG_CH1.png
- __MACOSX/Analysis_EMG_Amplitude_Changes/EMGAmp_OutputData/Subject2/._Subject2_Traj7_AllPoints_EMG_CH1.png
- Analysis_EMG_Amplitude_Changes/EMGAmp_OutputData/Subject2/Subject2_Traj1_Point1_EMGepochs.png
- __MACOSX/Analysis_EMG_Amplitude_Changes/EMGAmp_OutputData/Subject2/._Subject2_Traj1_Point1_EMGepochs.png
- Analysis_EMG_Amplitude_Changes/EMGAmp_OutputData/Subject2/Subject2_Traj4_Point5_EMGepochs.png
- __MACOSX/Analysis_EMG_Amplitude_Changes/EMGAmp_OutputData/Subject2/._Subject2_Traj4_Point5_EMGepochs.png
- Analysis_EMG_Amplitude_Changes/EMGAmp_OutputData/Subject2/Subject2_Traj7_AllPoints_EMG_CH2.png
- __MACOSX/Analysis_EMG_Amplitude_Changes/EMGAmp_OutputData/Subject2/._Subject2_Traj7_AllPoints_EMG_CH2.png
- Analysis_EMG_Amplitude_Changes/EMGAmp_OutputData/Subject2/Subject2_Traj4_Point1_EMGepochs.png
- __MACOSX/Analysis_EMG_Amplitude_Changes/EMGAmp_OutputData/Subject2/._Subject2_Traj4_Point1_EMGepochs.png
- Analysis_EMG_Amplitude_Changes/EMGAmp_OutputData/Subject2/Subject2_Traj1_AllPoints_EMG_CH2.png
- __MACOSX/Analysis_EMG_Amplitude_Changes/EMGAmp_OutputData/Subject2/._Subject2_Traj1_AllPoints_EMG_CH2.png
- Analysis_EMG_Amplitude_Changes/EMGAmp_OutputData/Subject2/Subject2_Traj3_Point3_EMGepochs.png
- __MACOSX/Analysis_EMG_Amplitude_Changes/EMGAmp_OutputData/Subject2/._Subject2_Traj3_Point3_EMGepochs.png
- Analysis_EMG_Amplitude_Changes/EMGAmp_OutputData/Subject2/Subject2_Traj6_Point3_EMGepochs.png
- __MACOSX/Analysis_EMG_Amplitude_Changes/EMGAmp_OutputData/Subject2/._Subject2_Traj6_Point3_EMGepochs.png
- Analysis_EMG_Amplitude_Changes/EMGAmp_OutputData/Subject2/Subject2_Traj0_Point2_EMGepochs.png
- __MACOSX/Analysis_EMG_Amplitude_Changes/EMGAmp_OutputData/Subject2/._Subject2_Traj0_Point2_EMGepochs.png
- Analysis_EMG_Amplitude_Changes/EMGAmp_OutputData/Subject2/Subject2_Traj1_AllPoints_EMG_CH1.png
- __MACOSX/Analysis_EMG_Amplitude_Changes/EMGAmp_OutputData/Subject2/._Subject2_Traj1_AllPoints_EMG_CH1.png
- Analysis_EMG_Amplitude_Changes/EMGAmp_OutputData/Subject2/Subject2_Traj5_Point2_EMGepochs.png
- __MACOSX/Analysis_EMG_Amplitude_Changes/EMGAmp_OutputData/Subject2/._Subject2_Traj5_Point2_EMGepochs.png
- Analysis_EMG_Amplitude_Changes/EMGAmp_OutputData/Subject2/Subject2_Traj0_Point1_EMGepochs.png
- __MACOSX/Analysis_EMG_Amplitude_Changes/EMGAmp_OutputData/Subject2/._Subject2_Traj0_Point1_EMGepochs.png
- Analysis_EMG_Amplitude_Changes/EMGAmp_OutputData/Subject2/Subject2_Traj5_Point5_EMGepochs.png
- __MACOSX/Analysis_EMG_Amplitude_Changes/EMGAmp_OutputData/Subject2/._Subject2_Traj5_Point5_EMGepochs.png
- Analysis_EMG_Amplitude_Changes/EMGAmp_OutputData/Subject2/Subject2_Traj0_Point5_EMGepochs.png
- __MACOSX/Analysis_EMG_Amplitude_Changes/EMGAmp_OutputData/Subject2/._Subject2_Traj0_Point5_EMGepochs.png
- Analysis_EMG_Amplitude_Changes/EMGAmp_OutputData/Subject2/Subject2_Traj5_Point1_EMGepochs.png
- __MACOSX/Analysis_EMG_Amplitude_Changes/EMGAmp_OutputData/Subject2/._Subject2_Traj5_Point1_EMGepochs.png
- Analysis_EMG_Amplitude_Changes/EMGAmp_OutputData/Subject2/Subject2_Traj5_Vpkk.png
- __MACOSX/Analysis_EMG_Amplitude_Changes/EMGAmp_OutputData/Subject2/._Subject2_Traj5_Vpkk.png
- Analysis_EMG_Amplitude_Changes/EMGAmp_OutputData/Subject2/Subject2_Traj4_Vpkk.png
- __MACOSX/Analysis_EMG_Amplitude_Changes/EMGAmp_OutputData/Subject2/._Subject2_Traj4_Vpkk.png
- Analysis_EMG_Amplitude_Changes/EMGAmp_OutputData/Subject2/Subject2_Traj3_AllPoints_EMG_CH2.png
- __MACOSX/Analysis_EMG_Amplitude_Changes/EMGAmp_OutputData/Subject2/._Subject2_Traj3_AllPoints_EMG_CH2.png
- Analysis_EMG_Amplitude_Changes/EMGAmp_OutputData/Subject2/Subject2_Traj6_Point4_EMGepochs.png
- __MACOSX/Analysis_EMG_Amplitude_Changes/EMGAmp_OutputData/Subject2/._Subject2_Traj6_Point4_EMGepochs.png
- Analysis_EMG_Amplitude_Changes/EMGAmp_OutputData/Subject2/Subject2_Traj3_AllPoints_EMG_CH1.png
- __MACOSX/Analysis_EMG_Amplitude_Changes/EMGAmp_OutputData/Subject2/._Subject2_Traj3_AllPoints_EMG_CH1.png
- Analysis_EMG_Amplitude_Changes/EMGAmp_OutputData/Subject2/Subject2_Traj3_Point4_EMGepochs.png
- __MACOSX/Analysis_EMG_Amplitude_Changes/EMGAmp_OutputData/Subject2/._Subject2_Traj3_Point4_EMGepochs.png
- __MACOSX/Analysis_EMG_Amplitude_Changes/EMGAmp_OutputData/._Subject2
- Analysis_EMG_Amplitude_Changes/EMGAmp_OutputData/Subject3/
- Analysis_EMG_Amplitude_Changes/EMGAmp_OutputData/Subject3/Subject3_Traj0_AllPoints_EMG_CH2.png
- __MACOSX/Analysis_EMG_Amplitude_Changes/EMGAmp_OutputData/Subject3/
- __MACOSX/Analysis_EMG_Amplitude_Changes/EMGAmp_OutputData/Subject3/._Subject3_Traj0_AllPoints_EMG_CH2.png
- Analysis_EMG_Amplitude_Changes/EMGAmp_OutputData/Subject3/Subject3_Traj1_Vpkk.png
- __MACOSX/Analysis_EMG_Amplitude_Changes/EMGAmp_OutputData/Subject3/._Subject3_Traj1_Vpkk.png
- Analysis_EMG_Amplitude_Changes/EMGAmp_OutputData/Subject3/Subject3_Traj0_Vpkk.png
- __MACOSX/Analysis_EMG_Amplitude_Changes/EMGAmp_OutputData/Subject3/._Subject3_Traj0_Vpkk.png
- Analysis_EMG_Amplitude_Changes/EMGAmp_OutputData/Subject3/Subject3_Traj4_Point3_EMGepochs.png
- __MACOSX/Analysis_EMG_Amplitude_Changes/EMGAmp_OutputData/Subject3/._Subject3_Traj4_Point3_EMGepochs.png
- Analysis_EMG_Amplitude_Changes/EMGAmp_OutputData/Subject3/Subject3_Traj1_Point3_EMGepochs.png
- __MACOSX/Analysis_EMG_Amplitude_Changes/EMGAmp_OutputData/Subject3/._Subject3_Traj1_Point3_EMGepochs.png
- Analysis_EMG_Amplitude_Changes/EMGAmp_OutputData/Subject3/Subject3_Traj7_Point2_EMGepochs.png
- __MACOSX/Analysis_EMG_Amplitude_Changes/EMGAmp_OutputData/Subject3/._Subject3_Traj7_Point2_EMGepochs.png
- Analysis_EMG_Amplitude_Changes/EMGAmp_OutputData/Subject3/Subject3_Traj0_AllPoints_EMG_CH1.png
- __MACOSX/Analysis_EMG_Amplitude_Changes/EMGAmp_OutputData/Subject3/._Subject3_Traj0_AllPoints_EMG_CH1.png
- Analysis_EMG_Amplitude_Changes/EMGAmp_OutputData/Subject3/Subject3_Traj2_Point2_EMGepochs.png
- __MACOSX/Analysis_EMG_Amplitude_Changes/EMGAmp_OutputData/Subject3/._Subject3_Traj2_Point2_EMGepochs.png
- Analysis_EMG_Amplitude_Changes/EMGAmp_OutputData/Subject3/Subject3_Traj2_Point5_EMGepochs.png
- __MACOSX/Analysis_EMG_Amplitude_Changes/EMGAmp_OutputData/Subject3/._Subject3_Traj2_Point5_EMGepochs.png
- Analysis_EMG_Amplitude_Changes/EMGAmp_OutputData/Subject3/Subject3_Traj7_Point1_EMGepochs.png
- __MACOSX/Analysis_EMG_Amplitude_Changes/EMGAmp_OutputData/Subject3/._Subject3_Traj7_Point1_EMGepochs.png
- Analysis_EMG_Amplitude_Changes/EMGAmp_OutputData/Subject3/Subject3_Traj2_AllPoints_EMG_CH2.png
- __MACOSX/Analysis_EMG_Amplitude_Changes/EMGAmp_OutputData/Subject3/._Subject3_Traj2_AllPoints_EMG_CH2.png
- Analysis_EMG_Amplitude_Changes/EMGAmp_OutputData/Subject3/Subject3_Traj2_Point1_EMGepochs.png
- __MACOSX/Analysis_EMG_Amplitude_Changes/EMGAmp_OutputData/Subject3/._Subject3_Traj2_Point1_EMGepochs.png
- Analysis_EMG_Amplitude_Changes/EMGAmp_OutputData/Subject3/Subject3_Traj7_Point5_EMGepochs.png
- __MACOSX/Analysis_EMG_Amplitude_Changes/EMGAmp_OutputData/Subject3/._Subject3_Traj7_Point5_EMGepochs.png
- Analysis_EMG_Amplitude_Changes/EMGAmp_OutputData/Subject3/Subject3_Traj1_Point4_EMGepochs.png
- __MACOSX/Analysis_EMG_Amplitude_Changes/EMGAmp_OutputData/Subject3/._Subject3_Traj1_Point4_EMGepochs.png
- Analysis_EMG_Amplitude_Changes/EMGAmp_OutputData/Subject3/Subject3_Traj2_AllPoints_EMG_CH1.png
- __MACOSX/Analysis_EMG_Amplitude_Changes/EMGAmp_OutputData/Subject3/._Subject3_Traj2_AllPoints_EMG_CH1.png
- Analysis_EMG_Amplitude_Changes/EMGAmp_OutputData/Subject3/Subject3_Traj4_Point4_EMGepochs.png
- __MACOSX/Analysis_EMG_Amplitude_Changes/EMGAmp_OutputData/Subject3/._Subject3_Traj4_Point4_EMGepochs.png
- Analysis_EMG_Amplitude_Changes/EMGAmp_OutputData/Subject3/Subject3_Traj4_AllPoints_EMG_CH1.png
- __MACOSX/Analysis_EMG_Amplitude_Changes/EMGAmp_OutputData/Subject3/._Subject3_Traj4_AllPoints_EMG_CH1.png
- Analysis_EMG_Amplitude_Changes/EMGAmp_OutputData/Subject3/Subject3_Traj3_Point2_EMGepochs.png
- __MACOSX/Analysis_EMG_Amplitude_Changes/EMGAmp_OutputData/Subject3/._Subject3_Traj3_Point2_EMGepochs.png
- Analysis_EMG_Amplitude_Changes/EMGAmp_OutputData/Subject3/Subject3_Traj5_Point3_EMGepochs.png
- __MACOSX/Analysis_EMG_Amplitude_Changes/EMGAmp_OutputData/Subject3/._Subject3_Traj5_Point3_EMGepochs.png
- Analysis_EMG_Amplitude_Changes/EMGAmp_OutputData/Subject3/Subject3_Traj4_AllPoints_EMG_CH2.png
- __MACOSX/Analysis_EMG_Amplitude_Changes/EMGAmp_OutputData/Subject3/._Subject3_Traj4_AllPoints_EMG_CH2.png
- Analysis_EMG_Amplitude_Changes/EMGAmp_OutputData/Subject3/Subject3_Traj0_Point3_EMGepochs.png
- __MACOSX/Analysis_EMG_Amplitude_Changes/EMGAmp_OutputData/Subject3/._Subject3_Traj0_Point3_EMGepochs.png
- Analysis_EMG_Amplitude_Changes/EMGAmp_OutputData/Subject3/Subject3_Traj7_Vpkk.png
- __MACOSX/Analysis_EMG_Amplitude_Changes/EMGAmp_OutputData/Subject3/._Subject3_Traj7_Vpkk.png
- Analysis_EMG_Amplitude_Changes/EMGAmp_OutputData/Subject3/Subject3_Traj0_Point4_EMGepochs.png
- __MACOSX/Analysis_EMG_Amplitude_Changes/EMGAmp_OutputData/Subject3/._Subject3_Traj0_Point4_EMGepochs.png
- Analysis_EMG_Amplitude_Changes/EMGAmp_OutputData/Subject3/Subject3_Traj5_Point4_EMGepochs.png
- __MACOSX/Analysis_EMG_Amplitude_Changes/EMGAmp_OutputData/Subject3/._Subject3_Traj5_Point4_EMGepochs.png
- Analysis_EMG_Amplitude_Changes/EMGAmp_OutputData/Subject3/Subject3_Traj3_Point5_EMGepochs.png
- __MACOSX/Analysis_EMG_Amplitude_Changes/EMGAmp_OutputData/Subject3/._Subject3_Traj3_Point5_EMGepochs.png
- Analysis_EMG_Amplitude_Changes/EMGAmp_OutputData/Subject3/Subject3_Traj3_Point1_EMGepochs.png
- __MACOSX/Analysis_EMG_Amplitude_Changes/EMGAmp_OutputData/Subject3/._Subject3_Traj3_Point1_EMGepochs.png
- Analysis_EMG_Amplitude_Changes/EMGAmp_OutputData/Subject3/Subject3_Traj1_AllPoints_EMG_CH1.png
- __MACOSX/Analysis_EMG_Amplitude_Changes/EMGAmp_OutputData/Subject3/._Subject3_Traj1_AllPoints_EMG_CH1.png
- Analysis_EMG_Amplitude_Changes/EMGAmp_OutputData/Subject3/Subject3_Traj0_Point1_EMGepochs.png
- __MACOSX/Analysis_EMG_Amplitude_Changes/EMGAmp_OutputData/Subject3/._Subject3_Traj0_Point1_EMGepochs.png
- Analysis_EMG_Amplitude_Changes/EMGAmp_OutputData/Subject3/Subject3_Traj5_Point1_EMGepochs.png
- __MACOSX/Analysis_EMG_Amplitude_Changes/EMGAmp_OutputData/Subject3/._Subject3_Traj5_Point1_EMGepochs.png
- Analysis_EMG_Amplitude_Changes/EMGAmp_OutputData/Subject3/Subject3_Traj0_Point5_EMGepochs.png
- __MACOSX/Analysis_EMG_Amplitude_Changes/EMGAmp_OutputData/Subject3/._Subject3_Traj0_Point5_EMGepochs.png
- Analysis_EMG_Amplitude_Changes/EMGAmp_OutputData/Subject3/Subject3_Traj1_AllPoints_EMG_CH2.png
- __MACOSX/Analysis_EMG_Amplitude_Changes/EMGAmp_OutputData/Subject3/._Subject3_Traj1_AllPoints_EMG_CH2.png
- Analysis_EMG_Amplitude_Changes/EMGAmp_OutputData/Subject3/Subject3_Traj3_Point4_EMGepochs.png
- __MACOSX/Analysis_EMG_Amplitude_Changes/EMGAmp_OutputData/Subject3/._Subject3_Traj3_Point4_EMGepochs.png
- Analysis_EMG_Amplitude_Changes/EMGAmp_OutputData/Subject3/Subject3_Traj3_Point3_EMGepochs.png
- __MACOSX/Analysis_EMG_Amplitude_Changes/EMGAmp_OutputData/Subject3/._Subject3_Traj3_Point3_EMGepochs.png
- Analysis_EMG_Amplitude_Changes/EMGAmp_OutputData/Subject3/Subject3_Traj3_AllPoints_EMG_CH1.png
- __MACOSX/Analysis_EMG_Amplitude_Changes/EMGAmp_OutputData/Subject3/._Subject3_Traj3_AllPoints_EMG_CH1.png
- Analysis_EMG_Amplitude_Changes/EMGAmp_OutputData/Subject3/Subject3_Traj2_Vpkk.png
- __MACOSX/Analysis_EMG_Amplitude_Changes/EMGAmp_OutputData/Subject3/._Subject3_Traj2_Vpkk.png
- Analysis_EMG_Amplitude_Changes/EMGAmp_OutputData/Subject3/Subject3_Traj3_Vpkk.png
- __MACOSX/Analysis_EMG_Amplitude_Changes/EMGAmp_OutputData/Subject3/._Subject3_Traj3_Vpkk.png
- Analysis_EMG_Amplitude_Changes/EMGAmp_OutputData/Subject3/Subject3_Traj0_Point2_EMGepochs.png
- __MACOSX/Analysis_EMG_Amplitude_Changes/EMGAmp_OutputData/Subject3/._Subject3_Traj0_Point2_EMGepochs.png
- Analysis_EMG_Amplitude_Changes/EMGAmp_OutputData/Subject3/Subject3_Traj3_AllPoints_EMG_CH2.png
- __MACOSX/Analysis_EMG_Amplitude_Changes/EMGAmp_OutputData/Subject3/._Subject3_Traj3_AllPoints_EMG_CH2.png
- Analysis_EMG_Amplitude_Changes/EMGAmp_OutputData/Subject3/Subject3_Traj5_Point2_EMGepochs.png
- __MACOSX/Analysis_EMG_Amplitude_Changes/EMGAmp_OutputData/Subject3/._Subject3_Traj5_Point2_EMGepochs.png
- Analysis_EMG_Amplitude_Changes/EMGAmp_OutputData/Subject3/Subject3_Traj5_AllPoints_EMG_CH2.png
- __MACOSX/Analysis_EMG_Amplitude_Changes/EMGAmp_OutputData/Subject3/._Subject3_Traj5_AllPoints_EMG_CH2.png
- Analysis_EMG_Amplitude_Changes/EMGAmp_OutputData/Subject3/Subject3_Traj7_Point4_EMGepochs.png
- __MACOSX/Analysis_EMG_Amplitude_Changes/EMGAmp_OutputData/Subject3/._Subject3_Traj7_Point4_EMGepochs.png
- Analysis_EMG_Amplitude_Changes/EMGAmp_OutputData/Subject3/Subject3_Traj2_Point4_EMGepochs.png
- __MACOSX/Analysis_EMG_Amplitude_Changes/EMGAmp_OutputData/Subject3/._Subject3_Traj2_Point4_EMGepochs.png
- Analysis_EMG_Amplitude_Changes/EMGAmp_OutputData/Subject3/Subject3_Traj5_Vpkk.png
- __MACOSX/Analysis_EMG_Amplitude_Changes/EMGAmp_OutputData/Subject3/._Subject3_Traj5_Vpkk.png
- Analysis_EMG_Amplitude_Changes/EMGAmp_OutputData/Subject3/Subject3_Traj4_Point5_EMGepochs.png
- __MACOSX/Analysis_EMG_Amplitude_Changes/EMGAmp_OutputData/Subject3/._Subject3_Traj4_Point5_EMGepochs.png
- Analysis_EMG_Amplitude_Changes/EMGAmp_OutputData/Subject3/Subject3_Traj4_Vpkk.png
- __MACOSX/Analysis_EMG_Amplitude_Changes/EMGAmp_OutputData/Subject3/._Subject3_Traj4_Vpkk.png
- Analysis_EMG_Amplitude_Changes/EMGAmp_OutputData/Subject3/Subject3_Traj1_Point1_EMGepochs.png
- __MACOSX/Analysis_EMG_Amplitude_Changes/EMGAmp_OutputData/Subject3/._Subject3_Traj1_Point1_EMGepochs.png
- Analysis_EMG_Amplitude_Changes/EMGAmp_OutputData/Subject3/Subject3_Traj5_AllPoints_EMG_CH1.png
- __MACOSX/Analysis_EMG_Amplitude_Changes/EMGAmp_OutputData/Subject3/._Subject3_Traj5_AllPoints_EMG_CH1.png
- Analysis_EMG_Amplitude_Changes/EMGAmp_OutputData/Subject3/Subject3_Traj4_Point1_EMGepochs.png
- __MACOSX/Analysis_EMG_Amplitude_Changes/EMGAmp_OutputData/Subject3/._Subject3_Traj4_Point1_EMGepochs.png
- Analysis_EMG_Amplitude_Changes/EMGAmp_OutputData/Subject3/Subject3_Traj1_Point5_EMGepochs.png
- __MACOSX/Analysis_EMG_Amplitude_Changes/EMGAmp_OutputData/Subject3/._Subject3_Traj1_Point5_EMGepochs.png
- Analysis_EMG_Amplitude_Changes/EMGAmp_OutputData/Subject3/Subject3_Traj1_Point2_EMGepochs.png
- __MACOSX/Analysis_EMG_Amplitude_Changes/EMGAmp_OutputData/Subject3/._Subject3_Traj1_Point2_EMGepochs.png
- Analysis_EMG_Amplitude_Changes/EMGAmp_OutputData/Subject3/Subject3_Traj4_Point2_EMGepochs.png
- __MACOSX/Analysis_EMG_Amplitude_Changes/EMGAmp_OutputData/Subject3/._Subject3_Traj4_Point2_EMGepochs.png
- Analysis_EMG_Amplitude_Changes/EMGAmp_OutputData/Subject3/Subject3_Traj7_AllPoints_EMG_CH2.png
- __MACOSX/Analysis_EMG_Amplitude_Changes/EMGAmp_OutputData/Subject3/._Subject3_Traj7_AllPoints_EMG_CH2.png
- Analysis_EMG_Amplitude_Changes/EMGAmp_OutputData/Subject3/Subject3_Traj2_Point3_EMGepochs.png
- __MACOSX/Analysis_EMG_Amplitude_Changes/EMGAmp_OutputData/Subject3/._Subject3_Traj2_Point3_EMGepochs.png
- Analysis_EMG_Amplitude_Changes/EMGAmp_OutputData/Subject3/Subject3_Traj7_Point3_EMGepochs.png
- __MACOSX/Analysis_EMG_Amplitude_Changes/EMGAmp_OutputData/Subject3/._Subject3_Traj7_Point3_EMGepochs.png
- Analysis_EMG_Amplitude_Changes/EMGAmp_OutputData/Subject3/Subject3_Traj7_AllPoints_EMG_CH1.png
- __MACOSX/Analysis_EMG_Amplitude_Changes/EMGAmp_OutputData/Subject3/._Subject3_Traj7_AllPoints_EMG_CH1.png
- __MACOSX/Analysis_EMG_Amplitude_Changes/EMGAmp_OutputData/._Subject3
- Analysis_EMG_Amplitude_Changes/EMGAmp_OutputData/Subject1/
- Analysis_EMG_Amplitude_Changes/EMGAmp_OutputData/Subject1/Subject1_Traj2_Point4_EMGepochs.png
- __MACOSX/Analysis_EMG_Amplitude_Changes/EMGAmp_OutputData/Subject1/
- __MACOSX/Analysis_EMG_Amplitude_Changes/EMGAmp_OutputData/Subject1/._Subject1_Traj2_Point4_EMGepochs.png
- Analysis_EMG_Amplitude_Changes/EMGAmp_OutputData/Subject1/Subject1_Traj7_Point4_EMGepochs.png
- __MACOSX/Analysis_EMG_Amplitude_Changes/EMGAmp_OutputData/Subject1/._Subject1_Traj7_Point4_EMGepochs.png
- Analysis_EMG_Amplitude_Changes/EMGAmp_OutputData/Subject1/Subject1_Traj3_AllPoints_EMG_CH1.png
- __MACOSX/Analysis_EMG_Amplitude_Changes/EMGAmp_OutputData/Subject1/._Subject1_Traj3_AllPoints_EMG_CH1.png
- Analysis_EMG_Amplitude_Changes/EMGAmp_OutputData/Subject1/Subject1_Traj1_Point5_EMGepochs.png
- __MACOSX/Analysis_EMG_Amplitude_Changes/EMGAmp_OutputData/Subject1/._Subject1_Traj1_Point5_EMGepochs.png
- Analysis_EMG_Amplitude_Changes/EMGAmp_OutputData/Subject1/Subject1_Traj4_Point1_EMGepochs.png
- __MACOSX/Analysis_EMG_Amplitude_Changes/EMGAmp_OutputData/Subject1/._Subject1_Traj4_Point1_EMGepochs.png
- Analysis_EMG_Amplitude_Changes/EMGAmp_OutputData/Subject1/Subject1_Traj7_Vpkk.png
- __MACOSX/Analysis_EMG_Amplitude_Changes/EMGAmp_OutputData/Subject1/._Subject1_Traj7_Vpkk.png
- Analysis_EMG_Amplitude_Changes/EMGAmp_OutputData/Subject1/Subject1_Traj6_Vpkk.png
- __MACOSX/Analysis_EMG_Amplitude_Changes/EMGAmp_OutputData/Subject1/._Subject1_Traj6_Vpkk.png
- Analysis_EMG_Amplitude_Changes/EMGAmp_OutputData/Subject1/Subject1_Traj1_Point1_EMGepochs.png
- __MACOSX/Analysis_EMG_Amplitude_Changes/EMGAmp_OutputData/Subject1/._Subject1_Traj1_Point1_EMGepochs.png
- Analysis_EMG_Amplitude_Changes/EMGAmp_OutputData/Subject1/Subject1_Traj4_Point5_EMGepochs.png
- __MACOSX/Analysis_EMG_Amplitude_Changes/EMGAmp_OutputData/Subject1/._Subject1_Traj4_Point5_EMGepochs.png
- Analysis_EMG_Amplitude_Changes/EMGAmp_OutputData/Subject1/Subject1_Traj3_AllPoints_EMG_CH2.png
- __MACOSX/Analysis_EMG_Amplitude_Changes/EMGAmp_OutputData/Subject1/._Subject1_Traj3_AllPoints_EMG_CH2.png
- Analysis_EMG_Amplitude_Changes/EMGAmp_OutputData/Subject1/Subject1_Traj4_Point2_EMGepochs.png
- __MACOSX/Analysis_EMG_Amplitude_Changes/EMGAmp_OutputData/Subject1/._Subject1_Traj4_Point2_EMGepochs.png
- Analysis_EMG_Amplitude_Changes/EMGAmp_OutputData/Subject1/.DS_Store
- __MACOSX/Analysis_EMG_Amplitude_Changes/EMGAmp_OutputData/Subject1/._.DS_Store
- Analysis_EMG_Amplitude_Changes/EMGAmp_OutputData/Subject1/Subject1_Traj1_AllPoints_EMG_CH1.png
- __MACOSX/Analysis_EMG_Amplitude_Changes/EMGAmp_OutputData/Subject1/._Subject1_Traj1_AllPoints_EMG_CH1.png
- Analysis_EMG_Amplitude_Changes/EMGAmp_OutputData/Subject1/Subject1_Traj1_Point2_EMGepochs.png
- __MACOSX/Analysis_EMG_Amplitude_Changes/EMGAmp_OutputData/Subject1/._Subject1_Traj1_Point2_EMGepochs.png
- Analysis_EMG_Amplitude_Changes/EMGAmp_OutputData/Subject1/Subject1_Traj7_Point3_EMGepochs.png
- __MACOSX/Analysis_EMG_Amplitude_Changes/EMGAmp_OutputData/Subject1/._Subject1_Traj7_Point3_EMGepochs.png
- Analysis_EMG_Amplitude_Changes/EMGAmp_OutputData/Subject1/Subject1_Traj1_AllPoints_EMG_CH2.png
- __MACOSX/Analysis_EMG_Amplitude_Changes/EMGAmp_OutputData/Subject1/._Subject1_Traj1_AllPoints_EMG_CH2.png
- Analysis_EMG_Amplitude_Changes/EMGAmp_OutputData/Subject1/Subject1_Traj2_Point3_EMGepochs.png
- __MACOSX/Analysis_EMG_Amplitude_Changes/EMGAmp_OutputData/Subject1/._Subject1_Traj2_Point3_EMGepochs.png
- Analysis_EMG_Amplitude_Changes/EMGAmp_OutputData/Subject1/Subject1_Traj0_Point5_EMGepochs.png
- __MACOSX/Analysis_EMG_Amplitude_Changes/EMGAmp_OutputData/Subject1/._Subject1_Traj0_Point5_EMGepochs.png
- Analysis_EMG_Amplitude_Changes/EMGAmp_OutputData/Subject1/Subject1_Traj5_Point1_EMGepochs.png
- __MACOSX/Analysis_EMG_Amplitude_Changes/EMGAmp_OutputData/Subject1/._Subject1_Traj5_Point1_EMGepochs.png
- Analysis_EMG_Amplitude_Changes/EMGAmp_OutputData/Subject1/Subject1_Traj7_AllPoints_EMG_CH2.png
- __MACOSX/Analysis_EMG_Amplitude_Changes/EMGAmp_OutputData/Subject1/._Subject1_Traj7_AllPoints_EMG_CH2.png
- Analysis_EMG_Amplitude_Changes/EMGAmp_OutputData/Subject1/Subject1_Traj0_Point1_EMGepochs.png
- __MACOSX/Analysis_EMG_Amplitude_Changes/EMGAmp_OutputData/Subject1/._Subject1_Traj0_Point1_EMGepochs.png
- Analysis_EMG_Amplitude_Changes/EMGAmp_OutputData/Subject1/Subject1_Traj5_Point5_EMGepochs.png
- __MACOSX/Analysis_EMG_Amplitude_Changes/EMGAmp_OutputData/Subject1/._Subject1_Traj5_Point5_EMGepochs.png
- Analysis_EMG_Amplitude_Changes/EMGAmp_OutputData/Subject1/Subject1_Traj3_Point4_EMGepochs.png
- __MACOSX/Analysis_EMG_Amplitude_Changes/EMGAmp_OutputData/Subject1/._Subject1_Traj3_Point4_EMGepochs.png
- Analysis_EMG_Amplitude_Changes/EMGAmp_OutputData/Subject1/Subject1_Traj6_Point4_EMGepochs.png
- __MACOSX/Analysis_EMG_Amplitude_Changes/EMGAmp_OutputData/Subject1/._Subject1_Traj6_Point4_EMGepochs.png
- Analysis_EMG_Amplitude_Changes/EMGAmp_OutputData/Subject1/Subject1_Traj7_AllPoints_EMG_CH1.png
- __MACOSX/Analysis_EMG_Amplitude_Changes/EMGAmp_OutputData/Subject1/._Subject1_Traj7_AllPoints_EMG_CH1.png
- Analysis_EMG_Amplitude_Changes/EMGAmp_OutputData/Subject1/Subject1_Traj6_Point3_EMGepochs.png
- __MACOSX/Analysis_EMG_Amplitude_Changes/EMGAmp_OutputData/Subject1/._Subject1_Traj6_Point3_EMGepochs.png
- Analysis_EMG_Amplitude_Changes/EMGAmp_OutputData/Subject1/Subject1_Traj5_AllPoints_EMG_CH2.png
[truncated: 84 more entries]
